# Supplementary material for: Novel Repurposing of Empagliflozin-Loaded Buccal Composite (Chitosan/Silk Fibroin/Poly(lactic acid)) Nanofibers for Alzheimer’s Disease Management via Modulation of Aβ–AGER–p-tau Pathway
Source: Pharmaceutics. 2026 Jan 8;18(1):83. doi: 10.3390/pharmaceutics18010083 (PMC12844634; doi:10.3390/pharmaceutics18010083)
Supplement: Supplementary file 1 [file pharmaceutics-18-00083-s001.zip]

Archive with 1 entries (1 files):
- pharmaceutics-4060826-supplementary.pdf
